# Supplementary material for: Phytochemical Analysis, Antioxidant, and Antimicrobial Activities of Ducrosia flabellifolia: A Combined Experimental and Computational Approaches
Source: Antioxidants (Basel). 2022 Nov 2;11(11):2174. doi: 10.3390/antiox11112174 (PMC9686979; doi:10.3390/antiox11112174)
Supplement: Supplementary file 1 [file antioxidants-11-02174-s001.zip]

Archive with 1 entries (1 files):
- antioxidants-1959368-supplementary.pdf
